# Supplementary material for: Genome-Wide Identification and Expression Analysis Under Abiotic Stress of the Lipoxygenase Gene Family in Maize (Zea mays)
Source: Genes (Basel). 2025 Jan 18;16(1):99. doi: 10.3390/genes16010099 (PMC11765052; doi:10.3390/genes16010099)
Supplement: Supplementary file 1 [file genes-16-00099-s001.zip]

Archive with 1 entries (1 files):
- Table S1. qRT-PCR primers for ZmLOXs.xlsx
