# Supplementary material for: Genome-Wide Identification and Expression Analysis Under Abiotic Stress of the Lipoxygenase Gene Family in Maize (Zea mays)
Source: Genes (Basel). 2025 Jan 18;16(1):99. doi: 10.3390/genes16010099 (PMC11765052; doi:10.3390/genes16010099)
Supplement: Supplementary file 1 [file genes-16-00099-s001.zip › Table S1. qRT-PCR primers for ZmLOXs.xlsx]

## Sheet: Sheet1
Name	Primer Sequence F	Primer Sequence R
ZmLOX1	CGCTGCATACTACCGCGA	TGGGGCAACGGCATGAAT
ZmLOX2	TGTACCAGCTGCTGCACC	AGAGCTCGATGATGCCGC
ZmLOX3	GGGATCATCGACGGGCTG	CGTTGAGGTCCAGCACGT
ZmLOX4	CGGTGGTGTCGCTCAAGT	CGTGCTGCAGGTTCCTGA
ZmLOX5	CGTCACCAAGTTCCCGCT	CGTACAGCCTCCCCTCCT
ZmLOX6	AAGGCACACGTCTGCTCC	GGTGCATCGTGCTCAGGT
ZmLOX7	TGGAGCCGCACTTCAAGG	TGGCCGAGGACATCTCCA
ZmLOX8	TCGTCGACCCCAACAACG	AAGGTGACGCGGAACTGG
ZmLOX9	CCAGTTCCGCGTCACCTT	TCGGAGGCGTGGTTGTTC
ZmLOX10	GTGGCAGTTCGACACGGA	TGGGCGTAGGGGTAGTCC
ZmLOX11	CGGTGGTGTCGCTCAAGT	CGTGCTGCAGGTTCCTGA
ZmLOX12	ACGGCGACAAGAAGGACG	AAGTTGACCGCCGAGTGG
ZmLOX13	TTCACAGGCAAGCCTCCG	CGGGACACGTAGATGGGC
Zmactin	CCTCACCGACCACCTAATG	CCATCAGGCATCTCGTAGC
